# Supplementary material for: CRISPR/Cas9 editing of NKG2A improves the efficacy of primary CD33-directed chimeric antigen receptor natural killer cells
Source: Nat Commun. 2024 Sep 30;15:8439. doi: 10.1038/s41467-024-52388-1 (PMC11442982; doi:10.1038/s41467-024-52388-1)
Supplement: Supplementary file 10 — Source data [file 41467_2024_52388_MOESM10_ESM.xlsx]

## Sheet: Figure 1
	Source data file
	Figure 1a
Biorender Workflow
	Figure 1b
FACS plots
	Figure 1c
CD33-CAR+ NK cells [%]
	Days	CAR33-NK									CAR33-KLRC1ko-NK
	14	23.6	39.92	35.12	48	29.8	37.3	38.8	50	54.1	49.12	45.32		70.3	43.3	32.4	42.2	60.1	58.3
	21	36.2	51.3	40	70.5	37.6	47.6	47.6	48.9	54.5	54.6	64.5	57.3	73.4	56.9	41.2	52.9	60.4	62.4
	28				72.3	47.3	75.1	63.2	52.6	58.5				82.5	64.3	55.6	65	65.5	64.6
	Figure 1d
NKG2A+ cells [%]
	Day	NT-NK							KLRC1ko-NK							CAR33							CAR33-KLRC1ko-NK
	21	87.5	87.4	87.3	90.4	89.8	85.6	90.8	32.6	37.8	52.8	45.6	48.8	41.4	39.9	86.8	91.2	92.2	83.8	86.1	91.2	84.3	33.8	22	36.8	38.5	43.9	36.5	34
	Figure 1e
Indels [%]
		ICE			T7E1
		Donor 1	Donor 2	Donor 3	Donor 1	Donor 2	Donor 3
	+ CAR	95	94	93	74	75	67
	- CAR	94	93	93	81	73	67
Original gel, corresponding to Figure 1e and Supp. Fig. 1b
	Figure 1f
Indel distribution		Donor1 CAR+NKG2A KO		Donor1 NKG2A KO		Donor 2 CAR+ NKG2A KO		Donor 2 NKG2A KO		Donor 3 CAR+ NKG2A KO		Donor 3 NKG2A KO
	-26	0		0		1		1		1		0
	-25	0		0		0		0		0		0
	-24	0		0		0		0		0		0
	-23	0		0		0		0		0		0
	-22	0		0		0		0		0		0
	-21	0		0		0		0		0		0
	-20	0		0		0		0		0		0
	-19	0		0		0		0		0		0
	-18	0		0		0		0		0		0
	-17	0		0		0		0		0		0
	-16	0		0		0		2		2		3
	-15	21		4		27		27		30		31
	-14	1		1		4		8		6		8
	-13	0		0		0		0		0		0
	-12	0		0		0		0		0		0
	-11	0		0		0		0		0		0
	-10	0		0		0		0		0		0
	-9	0		0		0		0		0		0
	-8	0		0		0		0		0		0
	-7	5		3		0		0		0		0
	-6	0		1		0		0		0		0
	-5	0		8		0		1		2		1
	-4	0		13		0		1		0		0
	-3	0		11		0		1		1		1
	-2	2		10		1		4		3		4
	-1	2		13		0		4		4		3
	0	0		0		0		0		0		0
	+1	63		31		60		45		44		42
	+2	0		0		0		0		0		0
	+3	0		0		0		0		0		0
	+4	0		0		0		0		0		0
	+5	0		0		0		0		0		0
	+6	0		0		0		0		0		0
	+7	0		0		0		0		0		0
	+8	0		0		0		0		0		0
	+9	0		0		0		0		0		0
	+10	0		0		0		0		0		0
	+11	0		0		0		0		0		0
	+12	0		0		0		0		0		0
	+13	0		0		0		0		0		0
	+14	0		0		0		0		0		0
	+15	0		0		0		0		0		0
	+16	0		0		0		0		0		0
Indels total [%]		94		95		93		94		93		93
	Figure 1g
log-fold expansion (normalized)
	Days post NK cell isolation	NT-NK							KLRC1ko-NK							CAR33							CAR33-KLRC1ko-NK
	2	1	1	1	1	1	1	1								1	1	1	1	1	1	1
	6	1.036	1.015	2.4	2.5	1.975	3.84	2.75								0.495	0.65	1.775	2.19	1.8	2.68	2.25
	9	4.06112	3.09068	8.53035	9.2	8.6	15.3846	12.033	3.7917	2.76558	1.65	9.2	8.6	15.3846	12.033	1.34625	1.43325	6.02837	7.06	7.9	9.91071	6.23874	1.43125	1.12223	6.02837	7.06	7.9	9.91071	6.23874
	13	15.4221	15.7151	37.9014	77.5735	63.2759	51.9231	33.7081	6.70845	6.95508	5.05507	17.5867	11.588	6.34615	2.98222	18.7852	13.78	24.3694	28.3293	57.9474	29.0179	16.2836	9.01688	5.12774	4.73416	11.2898	11.7391	4.83631	4.81957
	17	49.0808	45.4689	99.2201	235.923	179.386	67.7711	70.7245	23.6138	17.2847	13.553	31.6834	22.5322	32.3077	21.6888	71.3836	51.4912	64.0337	95.9065	167.183	58.1287	52.8034	36.4724	11.6759	19.9016	23.3215	25.7905	17.8571	21.5243
	21	132.845	134.133	280.017	822.329	708.624	246.582	218.909	66.7089	58.6757	24.15	75.4005	55.2776	94.6111	72.6576	392.61	258.228	187.112	378.436	599.473	244.141	174.077	94.2039	38.9076	39.6762	46.7678	64.6314	51.4286	109.803
	24			659.564	1558.93	1062.23	239.756	202.815			67.5749	236.098	181.383	115.886	92.226			485.396	1070.08	1554.9	347.067	360.773			67.4495	179.121	200.357	69.5398	109.847
	28			1357.83	3863.58	2262.54	540.988	697.246			121.57	553.944	313.325	172.647	152.5			1139.01	3724.11	3150.56	1054.6	1526.75			212.551	425.921	320.486	122.596	338.329
	31						935.66	1275.14			303.682	540.347	359.93	189.892	152.561			1139.54	7245.79	4247.03	1003.09	2522.57			276.427	830.879	560.552	150.854	286.998

## Sheet: Figure 2
	Source data file
	Figure 2a
Biorender Workflow
	Figure 2b-d
Overall transcriptional (RNA) changes in NK cells upon introduction of CAR33 (b), knockout of KLRC1 (c) and synergistic effects of CAR33 and knockout of KLRC1 (d).
	All sequencing data concerning CITE-seq experiments has been deposited in the NCBI GEO repository under accession number GSE221552.
	All code used to analyse CITE-seq data is available in the following github repository: https://github.com/AGImkeller/CD33_NK_cells_2022
	Figure 2e
Distribution of surface marker expression from CITE-seq data for the four cell preparations. Distributions are displayed as density, with an area under the curve normalized to 1.
	All sequencing data concerning CITE-seq experiments has been deposited in the NCBI GEO repository under accession number GSE221552.
	All code used to analyse CITE-seq data is available in the following github repository: https://github.com/AGImkeller/CD33_NK_cells_2022
	Figure 2f
FACS plots

## Sheet: Figure 3
	Source data file
	Figure 3a-g
	All sequencing data concerning CITE-seq experiments has been deposited in the NCBI GEO repository under accession number GSE221552.
	All code used to analyse CITE-seq data is available in the following github repository: https://github.com/AGImkeller/CD33_NK_cells_2022

## Sheet: Figure 4
	Source data file
	Figure 4a
Specific lysis [%]
4h	E:T ratio	NT-NK					KLRC1ko-NK					CAR33					CAR33-KLRC1ko-NK
	0.1:1	-0.0666666	1.03333	0.663333	-0.41333	-0.22833	0.933334	2.16667	2.40333	0.161667	1.46167	0.833334	3.5	3.54667	1.42167	1.82167	3.13333	8.26667	5.72333	2.52667	5.07667
	0.5:1	1.13333	2.33333	3.75333	0.071667	1.42167	4.06667	9.53333	10.5467	2.62667	8.12667	10.4	15.0333	20.58	7.57667	7.97667	17.1	38.1667	28.9467	16.1267	24.9767
	1:1	2.83333	8.2	7.99333	0.596667	2.32667	7.76667	20	18.5133	6.52667	16.0267	21.4	29.1667	41.0133	13.8267	15.8267	31.2667	61	53.1467	35.1767	45.3767
	2.5:1	7	22.7667	16.6133	2.57667	4.47667	15.6	44.6667	26.5133	11.0767	31.4767	49.1333	54.1333	58.9133	21.2767	29.3267	55.9333	76.2	85.1133	44.9767	68.7767
Specific lysis [%]
24h	E:T ratio	NT-NK					KLRC1ko-NK					CAR33					CAR33-KLRC1ko-NK
	0.1:1	10.8033	6.96667	4.32333	0.411667	0.316667	18.8333	35.0667	12.9567	0.706667	3.51167	13.1333	10.6	6.90333	1.25167	2.43167	19.1	43.8333	37.2233	4.29167	11.9967
	0.5:1	23.0333	31.1667	30.3567	1.83667	2.48667	64.9	77.7333	85.8233	5.74667	24.5467	32.9333	38.1667	35.69	7.99667	13.9967	72.8333	80.1	96.09	32.6467	60.6967
	1:1	37.5	61.8667	65.59	3.10167	4.85167	90.2	80	95.7567	12.4967	47.9967	55.8667	52.1	63.1233	14.7467	26.6967	97.3667	81.8	97.2233	55.4467	88.7467
	2.5:1	68.7	76.8333	90.5233	4.05667	9.54667	97.5667	81.3	95.4567	24.4967	86.7467	87.8333	79.8	96.59	21.7967	38.6467	98.4333	81.5667	97.09	77.5467	92.4967
	Figure 4b
Fold OCI-AML2 Integrated Intensity
	Time (Hours)	OCI-AML2 only				NT-NK 0.1:1				NT-NK 0.5:1				NT-NK 1:1				NT-NK 2.5:1				CAR-NK 0.1:1				CAR-NK 0.5:1				CAR-NK 1:1				CAR-NK 2.5:1				NKG2A-KO-NK 0.1:1				NKG2A-KO-NK 0.5:1				NKG2A-KO-NK 1:1
	0	1	1		1		1	1	1	1	1	1	1	1	1	1	1	1	1	1	1		1	1	1	1	1	1	1	1	1	1	1	1	1	1	1		1	1	1	1	1	1	1	1	1	1	1
	0.5	1.00765	1.06245		1.07442		1.0506	1.00734	1.07609	1.00845	1.02446	1.01431	1.05767	0.98514	1.0126	1.01961	1.06805	0.962268	1.00356	1.0247	1.02229		1.04469	1.01545	1.05125	0.967205	1.00448	1.01104	1.01606	0.90412	0.976455	0.985686	0.985836	0.845719	0.886787	0.932292	0.888708		1.01378	1.02705	1.05225	0.977705	0.999209	0.994844	1.06119	0.968595	0.98331	0.984392	1.04486
	1	1.01546	1.12515		1.12885		1.11429	1.0543	1.12437	1.01719	1.07821	1.05433	1.08038	0.979592	1.05126	1.04301	1.07657	0.933891	1.02563	1.05469	1.0186		1.11369	1.05466	1.04612	0.948712	1.02534	1.03697	0.99727	0.852934	0.963147	0.977272	0.936563	0.739733	0.826457	0.882833	0.742669		1.05383	1.0728	1.10372	0.973566	1.02483	1.02009	1.08618	0.921018	1.0096	1.0023	1.06782
	1.5	1.04139	1.20805		1.14488		1.20167	1.10264	1.12899	1.02632	1.12983	1.08597	1.06454	0.980378	1.09325	1.09015	1.08302	0.904241	1.04359	1.09159	0.991509		1.17452	1.10061	1.05108	0.934326	1.03539	1.0568	0.946512	0.80552	0.941705	0.970041	0.850376	0.669358	0.773033	0.8463	0.646912		1.08332	1.11983	1.12617	0.965882	1.05641	1.04783	1.08234	0.896044	1.02761	1.03212	1.05141
	2	1.06716	1.36155		1.19298		1.32671	1.19417	1.14315	1.05193	1.21729	1.15405	1.08963	0.987708	1.15805	1.17676	1.10274	0.89303	1.08267	1.15465	0.996766		1.25316	1.17843	1.07009	0.922078	1.06752	1.0878	0.919169	0.765706	0.92842	0.981138	0.776548	0.615792	0.732032	0.818242	0.572371		1.14572	1.20507	1.17635	0.969195	1.1389	1.10531	1.13722	0.875803	1.06839	1.0815	1.07012
	2.5	1.10732	1.48277				1.41583	1.25938		1.07937	1.27662	1.19544		0.980994	1.2163	1.23138		0.877357	1.11467	1.17642			1.31845	1.2323		0.889749	1.07179	1.11148		0.732396	0.896427	0.97015		0.550659	0.674682	0.77771			1.1944	1.27579		0.990224	1.18939	1.13988		0.85199	1.09444	1.10715
	3	1.16218	1.57786				1.48685	1.25642		1.1168	1.32598	1.21845		1.01296	1.22941	1.25339		0.877753	1.11822	1.1872			1.35794	1.25323		0.906373	1.05938	1.11823		0.718528	0.861683	0.941783		0.507587	0.605089	0.724069			1.21839	1.31094		1.01538	1.19922	1.16493		0.838384	1.08896	1.11155
	3.5	1.19336	1.69094		1.51082		1.60321	1.31559	1.43269	1.12702	1.38258	1.26055	1.26312	0.997113	1.27966	1.29961	1.23003	0.843836	1.11901	1.20315	1.06247		1.42036	1.29984	1.21436	0.89041	1.05551	1.13983	0.954467	0.680181	0.826839	0.92182	0.695597	0.450903	0.552411	0.678843	0.428496		1.26402	1.36372	1.35144	0.991939	1.23006	1.19069	1.30202	0.804165	1.07323	1.12126	1.17159
	4	1.22776	1.82175		1.5766		1.6877	1.37543	1.47799	1.15206	1.43451	1.30325	1.26899	0.999648	1.31411	1.33961	1.24705	0.810007	1.12538	1.22966	1.03868		1.47249	1.35148	1.23785	0.882131	1.0558	1.15392	0.917537	0.644317	0.799737	0.90727	0.647758	0.40246	0.504912	0.643004	0.382858		1.30667	1.42307	1.38578	0.996157	1.26077	1.22363	1.31447	0.768689	1.05889	1.1458	1.1647
	4.5	1.26648	1.93913				1.82118	1.42841		1.17994	1.49068	1.33577		0.989314	1.34846	1.37302		0.779527	1.12102	1.24622			1.53733	1.37587		0.868585	1.04323	1.16258		0.606306	0.763125	0.880157		0.366342	0.457089	0.606753			1.34411	1.46631		0.98451	1.27278	1.23976		0.726055	1.01774	1.14635
	5	1.32	2.07344		1.70491		1.93398	1.49977	1.58622	1.21216	1.54635	1.38351	1.35182	0.993075	1.37616	1.42266		0.773368	1.126	1.27164			1.5851	1.41485	1.31901	0.863092	1.02944	1.1863	0.849053	0.58297	0.739581	0.874149		0.331813	0.423077	0.5728			1.38377	1.54452	1.4671	0.969537	1.28064	1.27592	1.38141	0.712803	0.987327	1.16148
	5.5	1.35566	2.22935		1.79261		2.06568	1.57672	1.65459	1.22066	1.60733	1.42268	1.37393	0.977733	1.41914	1.4672		0.760552	1.12516	1.30054			1.64142	1.47308	1.3534	0.840194	1.01581	1.20209	0.841709	0.550828	0.712288	0.861095		0.2984	0.388287	0.552293			1.42497	1.60836	1.53077	0.956875	1.28402	1.30095	1.43398	0.66317	0.941878	1.16443
	6	1.42314	2.44837		1.89964		2.2546	1.70041	1.7162	1.25645	1.71562	1.49856	1.44126	1.00665	1.50337	1.5378	1.38855	0.748226	1.14606	1.35079	1.06505		1.73375	1.5597	1.39292	0.832918	1.0307	1.24027	0.827645	0.542177	0.704087	0.868826	0.524293	0.277247	0.362057	0.536308	0.264621		1.51236	1.70802	1.5868	0.940688	1.30003	1.35561	1.46777	0.631167	0.922846	1.18182	1.21612
	6.5	1.48664	2.65109				2.40491	1.76383		1.29061	1.78123	1.53963		1.00982	1.5322	1.59756		0.743089	1.13647	1.37137			1.76309	1.61374		0.829049	1.01012	1.23882		0.531299	0.677989	0.874609		0.25342	0.330802	0.51281			1.55832	1.7745		0.933469	1.32927	1.37588		0.595716	0.876857	1.17814
	7	1.51436	2.75516		2.03213		2.51803	1.79937	1.82934	1.2897	1.81627	1.55275	1.54657	1.00677	1.5238	1.61843	1.42494	0.721812	1.10858	1.3692	1.07618		1.80126	1.63506	1.45397	0.806545	0.988735	1.21534	0.769179	0.49491	0.6461	0.83941	0.456535	0.221174	0.293572	0.487952	0.220335		1.57493	1.81853	1.69197	0.906222	1.28225	1.36343	1.50547	0.551566	0.818224	1.145	1.2133
	7.5	1.55831	2.91491		2.06489		2.59182	1.88368	1.86983	1.30337	1.89465	1.59981	1.54333	1.0081	1.53653	1.64144	1.4397	0.70158	1.09532	1.37675	1.08183		1.85263	1.67637	1.47063	0.806287	0.978656	1.22298	0.747607	0.480501	0.612875	0.8113	0.442585	0.204913	0.271186	0.461746	0.214332		1.5957	1.89982	1.73358	0.881634	1.23813	1.37307	1.56814	0.520306	0.766001	1.13794	1.20999
	8	1.60358	3.07028		2.15399		2.71358	1.96454	1.95167	1.32859	1.96215	1.64294	1.61847	1.01556	1.56406	1.68196	1.48334	0.680382	1.09325	1.37934	1.10032		1.88274	1.73098	1.51585	0.79348	0.978197	1.2161	0.735827	0.449298	0.585311	0.793323	0.434725	0.189064	0.251119	0.442817	0.185949		1.62991	1.95898	1.8034	0.866832	1.2195	1.38261	1.62188	0.483863	0.717259	1.13055	1.23279
	8.5	1.64978	3.23681		2.24199		2.86197	2.03485	1.99667	1.34157	2.03448	1.67683	1.62135	1.02741	1.60171	1.71895	1.49028	0.657226	1.07814	1.38218	1.11694		1.93729	1.7845	1.55137	0.77618	0.951167	1.20843	0.700785	0.440034	0.558892	0.776678	0.417278	0.178138	0.227984	0.416471	0.175071		1.66974	2.03277	1.83214	0.840149	1.19628	1.37928	1.64053	0.452429	0.663773	1.1013	1.23637
	9	1.71999	3.41796		2.3225		3.01127	2.11344	2.04803	1.39159	2.11402	1.72498	1.64914	1.03687	1.62285	1.76543	1.56743	0.639975	1.06729	1.3854	1.12835		2.00605	1.83576	1.58799	0.785228	0.942998	1.1924	0.684082	0.429801	0.53413	0.770078	0.381531	0.15808	0.20686	0.407841	0.165635		1.70852	2.10553	1.87843	0.832503	1.19664	1.39332	1.70412	0.424084	0.61765	1.08286	1.20692
	9.5	1.79334	3.58121		2.43563		3.13725	2.19694	2.12574	1.41487	2.18862	1.76498	1.7105	1.05088	1.62813	1.80123	1.60059	0.624039	1.06214	1.38115	1.13391		2.04795	1.87519	1.63476	0.797715	0.928503	1.19208	0.670621	0.407471	0.514824	0.744338	0.365836	0.14448	0.192723	0.38346	0.15605		1.74818	2.16924	1.95833	0.823134	1.15274	1.38384	1.75219	0.397887	0.572043	1.05896	1.17148
	10	1.86344	3.92068		2.501		3.42529	2.33129	2.16002	1.4648	2.32207	1.85485	1.72211	1.05792	1.67378	1.86651	1.64485	0.618015	1.06467	1.40678	1.1491		2.13025	1.96992	1.66222	0.795131	0.921661	1.21141	0.661483	0.399658	0.503058	0.751707	0.335925	0.133831	0.18422	0.388007	0.150103		1.82579	2.31091	1.99287	0.807225	1.16596	1.4143	1.69087	0.377186	0.547758	1.05767	1.13031
	10.5	1.91672	4.15933		2.60097		3.57985	2.4169	2.2374	1.48104	2.39115	1.88984	1.74298	1.05937	1.68038	1.90918	1.64805	0.598944	1.05247	1.40426	1.15028		2.21333	2.00421	1.72715	0.782154	0.87144	1.21134	0.602922	0.391871	0.484795	0.726231	0.321107	0.119966	0.169366	0.362172	0.143382		1.84847	2.37109	2.02837	0.789745	1.13049	1.39794	1.67145	0.353686	0.506462	1.02706	1.12707
	11	1.99708	4.32189		2.73659		3.76093	2.46909	2.2978	1.51184	2.44165	1.90348	1.79056	1.06063	1.6945	1.93203	1.67864	0.567684	1.01176	1.3816	1.11885		2.24763	2.01722	1.74925	0.774379	0.812134	1.21157	0.571614	0.374162	0.467917	0.709388	0.310274	0.115516	0.152861	0.338711	0.130064		1.88542	2.42333	2.03834	0.775672	1.08108	1.37264	1.68978	0.341354	0.466552	0.976114	1.10368
	11.5	2.06957	4.47015		2.77783		3.93932	2.56385	2.28709	1.53975	2.52834	1.93567	1.77409	1.08144	1.69501	1.95279	1.64633	0.54985	0.990043	1.37174	1.07245		2.2606	2.05943	1.71999	0.763313	0.786283	1.21774	0.543568	0.358156	0.462124	0.679315	0.290597	0.097696	0.14185	0.326421	0.105084		1.90778	2.48687	2.02978	0.764418	1.04621	1.35865	1.68897	0.324915	0.439697	0.951747	1.05654
	12	2.18721	4.69318		2.87472		4.09822	2.64079	2.31696	1.61018	2.60727	1.9657	1.82574	1.09963	1.72076	1.98829	1.64821	0.541796	0.975808	1.36444	1.05998		2.35738	2.1256	1.7625	0.766774	0.760564	1.18681	0.535259	0.376347	0.456422	0.679213	0.278512	0.096349	0.130771	0.314986	0.098383		1.95031	2.56193	2.08092	0.770841	1.00747	1.34323	1.69808	0.315383	0.408174	0.918976	1.03307
	12.5	2.2185	4.89306		3.01319		4.37064	2.73313	2.40539	1.60593	2.65768	2.00955	1.86395	1.09107	1.72291	2.02312	1.69172	0.499637	0.970975	1.34461	1.09642		2.39166	2.1667	1.81525	0.74443	0.706636	1.1661	0.543796	0.347872	0.433023	0.659124	0.285733	0.087134	0.122311	0.300767	0.099302		2.02403	2.64032	2.16004	0.70711	0.976045	1.3357	1.7589	0.283022	0.380478	0.892862	1.04454
	13	2.33665	5.10236		3.00736		4.59551	2.84349	2.42189	1.66191	2.78315	2.04687	1.82978	1.08526	1.7446	2.06436	1.67506	0.505054	0.926001	1.33891	1.06413		2.42468	2.21513	1.82455	0.738784	0.673474	1.1779	0.524816	0.342965	0.42104	0.66003	0.267956	0.076047	0.115456	0.301146	0.097221		2.06584	2.71035	2.16131	0.694372	0.932476	1.32647	1.69595	0.250541	0.355229	0.859794	0.926823
	13.5	2.4222	5.31803		3.05894		4.75093	2.93014	2.44687	1.6585	2.83521	2.08498	1.81191	1.13335	1.7336	2.09676	1.67287	0.470767	0.886303	1.32291	1.04998		2.45041	2.24507	1.82675	0.722386	0.688462	1.1329	0.510992	0.314219	0.410371	0.641661	0.258597	0.071418	0.110042	0.294977	0.093232		2.10461	2.79737	2.12556	0.664079	0.901265	1.31897	1.67015	0.242984	0.331237	0.829954	0.896973
	14	2.5021	5.67517		3.11287		5.08544	3.14276	2.51735	1.67004	2.99147	2.19955	1.86218	1.06583	1.80996	2.1909	1.61607	0.44161	0.926851	1.34429	1.03308		2.58375	2.35149	1.83173	0.670652	0.639448	1.17828	0.486126	0.291729	0.395788	0.653604	0.254854	0.057407	0.10458	0.290435	0.088412		2.23216	2.94743	2.16058	0.603199	0.901165	1.35298	1.68413	0.223832	0.319489	0.812475	0.911045
	14.5	2.54937	5.84446		3.18779		5.24591	3.19644	2.53479	1.67047	3.01713	2.20376	1.84997	1.05453	1.81445	2.1944	1.6219	0.389245	0.888367	1.29716	1.00129		2.53866	2.38271	1.84672	0.64502	0.603451	1.11278	0.466286	0.26571	0.384632	0.638925	0.244203	0.048058	0.098677	0.272831	0.084881		2.18473	2.98247	2.14489	0.603128	0.867194	1.30756	1.67519	0.199488	0.295869	0.783338	0.886005
	15	2.66282	5.96328		3.25001		5.35955	3.2533	2.56015	1.70789	3.07003	2.22567	1.88733	1.05417	1.81585	2.20493	1.66997	0.364942	0.854032	1.2746	0.972089		2.54213	2.40157	1.85356	0.631075	0.555765	1.11096	0.451245	0.263871	0.377026	0.609191	0.231167	0.044149	0.092515	0.262384	0.078118		2.18027	3.01678	2.17774	0.587084	0.823752	1.2883	1.65601	0.185188	0.277749	0.738035	0.881343
	15.5	2.70455	6.13534		3.2914		5.53422	3.34074	2.54596	1.73568	3.10937	2.22694	1.8903	1.03751	1.78562	2.21618	1.64985	0.343269	0.820111	1.23867	0.912935		2.58464	2.4224	1.81829	0.653627	0.522801	1.03659	0.420816	0.25695	0.352794	0.593733	0.216835	0.041797	0.086948	0.248055	0.07724		2.19751	3.06467	2.18251	0.574238	0.786139	1.26615	1.62454	0.170082	0.26158	0.703152	0.84464
	16	2.75855	6.41148		3.32668		5.74331	3.40394	2.57602	1.73809	3.16846	2.27454	1.87973	1.05912	1.79603	2.23412	1.59638	0.319232	0.80293	1.21945	0.901871		2.57649	2.43592	1.84916	0.633803	0.522433	0.986211	0.406379	0.253376	0.346655	0.583534	0.209959	0.036056	0.082052	0.24638	0.073595		2.2197	3.11215	2.18945	0.559959	0.763585	1.23282	1.6238	0.154665	0.251271	0.683621	0.819145
	16.5	2.82822	6.53427		3.36958		5.80656	3.51637	2.56031	1.75656	3.19506	2.28906	1.88619	1.05535	1.80308	2.223	1.53248	0.304827	0.752264	1.19694	0.898685		2.6255	2.4358	1.8555	0.627503	0.497022	0.913543	0.40372	0.241638	0.29598	0.555359	0.199469	0.032702	0.076329	0.241212	0.066411		2.2394	3.16679	2.18325	0.561831	0.720006	1.19806	1.57117	0.148107	0.234386	0.648193	0.776858
	17	2.9127	6.8201		3.42724		6.06429	3.60405	2.57192	1.75789	3.28124	2.31108	1.88635	1.05648	1.80066	2.27796	1.55805	0.285353	0.752574	1.17906	0.888232		2.69447	2.49945	1.85674	0.61082	0.488764	0.919737	0.37974	0.225435	0.28862	0.54532	0.194772	0.030827	0.070848	0.230557	0.061883		2.27209	3.21599	2.21349	0.516873	0.703129	1.20679	1.5552	0.134846	0.221686	0.627572	0.760446
	17.5	2.91213	7.05887		3.51939		6.16363	3.70659	2.65838	1.73673	3.31131	2.32929	1.91638	1.03311	1.78362	2.26052	1.53273	0.263471	0.701212	1.13173	0.873489		2.74451	2.50844	1.88959	0.61116	0.419539	0.836858	0.378144	0.213357	0.282935	0.514558	0.185669	0.028027	0.063127	0.211311	0.059129		2.30737	3.2322	2.27797	0.50108	0.6492	1.18	1.63546	0.12661	0.21038	0.593444	0.755079
	18	3.00259	7.35213		3.57259		6.44657	3.86843	2.63564	1.72825	3.37918	2.39352	1.92029	1.02124	1.79683	2.28346	1.60227	0.250528	0.656274	1.15289	0.863785		2.83018	2.58228	1.8747	0.589984	0.419078	0.881866	0.353444	0.198593	0.278812	0.50967	0.180524	0.027891	0.060334	0.196496	0.05673		2.37557	3.34264	2.28095	0.488675	0.641474	1.1714	1.60238	0.117756	0.206412	0.578551	0.715304
	18.5	3.03993	7.60609		3.57714		6.74132	3.97598	2.63189	1.73883	3.47472	2.44801	1.95632	1.01808	1.80567	2.34371	1.55577	0.232059	0.673937	1.10746	0.818471		2.82099	2.61346	1.85806	0.571414	0.402328	0.897834	0.326197	0.188796	0.26138	0.49552	0.173777	0.026093	0.056182	0.190974	0.049073		2.41011	3.39436	2.2649	0.477233	0.64074	1.1537	1.58485	0.106733	0.19604	0.561241	0.707963
	19	3.17773	7.55202		3.66566		6.64172	3.95516	2.69218	1.76006	3.39741	2.38006	1.97122	1.02324	1.74894	2.24867	1.61306	0.222268	0.624218	1.06614	0.790387		2.76622	2.57709	1.85439	0.566325	0.378994	0.826196	0.326982	0.192435	0.232203	0.46426	0.167469	0.024549	0.049652	0.182453	0.046659		2.34621	3.35182	2.29341	0.468459	0.600778	1.11864	1.59144	0.106861	0.175201	0.511782	0.683313
	19.5	3.26869	7.66738		3.74991		6.65388	4.00671	2.64566	1.7811	3.40879	2.37517	1.92149	1.00802	1.77309	2.26015	1.57898	0.211764	0.610441	1.01366	0.764893		2.81821	2.60288	1.81815	0.552464	0.348134	0.823928	0.316914	0.192283	0.256341	0.452733	0.162335	0.023006	0.04752	0.186288	0.047979		2.35994	3.35454	2.26968	0.455825	0.567873	1.06731	1.52946	0.096769	0.16515	0.496399	0.648841
	20	3.29659	7.82673		3.81776		6.68337	4.0652	2.65856	1.76039	3.41789	2.3925	2.01316	0.972158	1.74791	2.24697	1.56866	0.195633	0.586104	1.01219	0.715986		2.80084	2.66943	1.83205	0.521983	0.321765	0.799035	0.305129	0.192432	0.223859	0.40159	0.156449	0.020084	0.04408	0.173595	0.046535		2.36704	3.42197	2.27417	0.436878	0.547625	1.06729	1.54108	0.084326	0.154229	0.471894	0.645571
	20.5	3.347	7.98698		3.84437		6.78534	4.10153	2.62294	1.75406	3.43167	2.40378	1.99064	0.93799	1.70987	2.28418	1.51341	0.183055	0.560354	0.986079	0.693216		2.80164	2.62595	1.82035	0.492601	0.331913	0.733855	0.293196	0.17966	0.218491	0.404067	0.152778	0.016428	0.041568	0.158607	0.04658		2.36738	3.43687	2.26493	0.404491	0.524302	1.05199	1.5593	0.077048	0.145503	0.449574	0.633385
	21	3.39179	7.99179		3.944		6.80716	4.12998	2.59615	1.71406	3.46175	2.41578	2.00056	0.933536	1.69193	2.26707	1.54087	0.175972	0.526214	0.928994	0.66317		2.82999	2.66521	1.79691	0.475512	0.359738	0.730186	0.294039	0.176053	0.20519	0.379647	0.145583	0.014826	0.040207	0.156243	0.042921		2.35316	3.45578	2.24638	0.392004	0.501032	1.05178	1.51816	0.070413	0.138386	0.421117	0.606634
	21.5	3.47571	8.1136		3.94365		6.82244	4.21992	2.53182	1.71046	3.47394	2.41296	2.02493	0.890113	1.74991	2.26523	1.56954	0.154946	0.537579	0.936394	0.637423		2.84983	2.69478	1.78907	0.466601	0.293785	0.725038	0.284386	0.161607	0.209076	0.361631	0.138447	0.014123	0.038837	0.15488	0.044853		2.37768	3.47187	2.23524	0.370894	0.489726	1.00112	1.50796	0.065191	0.131638	0.409451	0.591519
	22	3.54381	8.40389		3.97827		7.06747	4.34829	2.50271	1.66458	3.60225	2.49113	1.92676	0.870051	1.72471	2.32085	1.48083	0.143224	0.521317	0.936883	0.610966		2.93048	2.80437	1.74534	0.446427	0.313713	0.660243	0.282756	0.155649	0.17205	0.387797	0.135708	0.012757	0.038611	0.158216	0.041945		2.41965	3.59795	2.18322	0.353995	0.485038	0.99553	1.4929	0.061512	0.127987	0.405302	0.567258
	22.5	3.65038	8.87312		4.06269		7.31673	4.37196	2.45872	1.72841	3.6482	2.48873	1.96586	0.868183	1.71579	2.29131	1.42305	0.139258	0.490689	0.8919	0.564681		2.94346	2.76817	1.77088	0.438738	0.254475	0.656696	0.271247	0.147428	0.184728	0.354488	0.133988	0.015298	0.036381	0.144932	0.039243		2.42327	3.54166	2.20269	0.328649	0.465746	0.98994	1.46828	0.054508	0.123975	0.383864	0.553279
	23	3.72619	9.50769		4.04436		7.8617	4.50895	2.41159	1.71701	3.90158	2.58539	1.96722	0.845556	1.79639	2.49306	1.31774	0.124548	0.511233	0.920907	0.540934		3.13994	2.89149	1.71486	0.42137	0.278735	0.643503	0.273643	0.141314	0.180961	0.35323	0.13381	0.013661	0.035065	0.143492	0.038181		2.47394	3.69451	2.14374	0.312358	0.494476	1.00166	1.51552	0.051106	0.122131	0.383382	0.529814
	23.5	3.76886	9.0539		4.01119		7.37044	4.4718	2.31098	1.69847	3.80774	2.54501	1.91295	0.796692	1.74388	2.40862	1.37517	0.11048	0.46741	0.880685	0.516151		3.07332	2.93764	1.67951	0.392464	0.276343	0.601575	0.265257	0.130682	0.164272	0.330059	0.127462	0.010359	0.033044	0.132664	0.037349		2.45095	3.6279	2.08221	0.296524	0.443201	0.998262	1.48278	0.047952	0.119976	0.357815	0.508493
	24	3.86828	9.03443		3.95686		7.3046	4.41015	2.24385	1.67674	3.75159	2.49016	1.9237	0.78026	1.72487	2.31313	1.36165	0.096984	0.461054	0.827902	0.496479		3.01217	2.92878	1.65594	0.375948	0.248759	0.623581	0.250619	0.124201	0.153439	0.334511	0.122721	0.009527	0.030799	0.122521	0.035932		2.39445	3.58731	2.05312	0.284221	0.41323	0.985014	1.45261	0.045414	0.112762	0.333522	0.490062
	24.5	3.94325	8.9066		3.91339		7.25718	4.41732	2.18123	1.66563	3.72357	2.44771	1.87216	0.765099	1.71854	2.28384	1.36035	0.094057	0.427467	0.77838	0.488389		2.92392	2.90486	1.63602	0.370951	0.242041	0.587069	0.251284	0.113153	0.157207	0.300395	0.125916	0.008656	0.028616	0.103899	0.034225		2.37387	3.54784	2.00997	0.26391	0.380838	0.931461	1.39441	0.042394	0.103853	0.313031	0.460606
	25	3.99858	9.06655		3.85646		7.28727	4.42134	2.08722	1.64807	3.72839	2.44459	1.88205	0.711599	1.70353	2.28105	1.36557	0.085545	0.411932	0.758345	0.451827		2.90026	2.94448	1.56386	0.351845	0.231842	0.500632	0.235604	0.106926	0.143678	0.28575	0.122137	0.024292	0.02834	0.097894	0.03365		2.4014	3.55097	1.95192	0.247883	0.368948	0.922381	1.39388	0.038068	0.097268	0.299136	0.441796
	25.5	4.11135	9.13972		3.76319		7.37854	4.36057	2.01308	1.64611	3.7453	2.40828	1.83624	0.711588	1.66143	2.28092	1.32311	0.069042	0.404992	0.711828	0.434253		2.91294	2.86019	1.51247	0.335458	0.228595	0.490587	0.227707	0.100087	0.120023	0.280048	0.116378	0.007529	0.025611	0.090126	0.033927		2.36857	3.54466	1.89419	0.235143	0.349041	0.87221	1.36529	0.035697	0.093969	0.276903	0.418041
	26	4.1829	9.33536		3.71383		7.43309	4.48951	1.94287	1.60987	3.81065	2.48095	1.80302	0.680055	1.71161	2.26419	1.36673	0.060829	0.396591	0.729362	0.412163		3.00429	2.98917	1.45531	0.333472	0.173069	0.496798	0.222245	0.098223	0.12349	0.259114	0.11114	0.006301	0.024675	0.089931	0.02633		2.43437	3.60442	1.83375	0.217056	0.341674	0.871973	1.35035	0.035375	0.094342	0.286863	0.402011
	26.5	4.32627	9.52001		3.62936		7.42543	4.5025	1.88918	1.57459	3.85322	2.48884	1.74943	0.642105	1.6908	2.28713	1.34444	0.05668	0.365894	0.69578	0.397595		3.00628	2.98601	1.37347	0.321226	0.186995	0.45093	0.209077	0.098146	0.110966	0.230765	0.106541	0.006475	0.023896	0.086707	0.026653		2.39975	3.63622	1.7957	0.209979	0.327179	0.845649	1.32864	0.032231	0.088181	0.274277	0.386526
	Figure 4c
IncuCyte Images
	Figure 4d
Uncropped blots - (samples were loaded as duplicates, left and right side)
	Figure 4e
log2 fold changes of Perforin and Granzym B
raw Cq values							Cq values derived by setting an automatic software based threshold
instrument:	QuantStudio™ 7 Flex qRT-PCR System | Applied Biosystems									targert genes	targert genes	reference genes for respective plate and biologcal replicate
Software:	QuantStudio™ Real-Time v1.3 | Applied Biosystems						Samples	biologcal replicates	technical replicates	GrzB	Prf	18S	RPII	G6PD
							NT pre sort	BC1	1	18.3998	23.334	6.95413	22.6091	19.8964
Samples							NT pre sort	BC1	2	18.3863	23.2516	7.04167	22.683	20.102
NT pre sort							NT pre sort	BC1	3	18.2863	23.2955	6.99647	22.5674	20.0006
KO pre sort							KO pre sort	BC1	1	17.5515	22.5616	6.46316	21.3894	19.222
CAR pre sort							KO pre sort	BC1	2	17.5176	22.7227	6.54471	21.3853	19.2047
CAR+KO pre sort							KO pre sort	BC1	3	17.5838	22.6119	6.60017	21.3604	19.2557
NT post sort							CAR pre sort	BC1	1	18.9666	22.7921	6.37728	21.7788	19.699
KO post sort							CAR pre sort	BC1	2	18.9899	22.7681	6.65709	21.9426	19.7996
CAR post sort							CAR pre sort	BC1	3	19.0577	22.7332	6.40305	21.9036	19.8238
CAR+KO post sort							CAR+KO pre sort	BC1	1	18.5122	22.5665	6.24088	22.4022	19.6257
							CAR+KO pre sort	BC1	2	18.4695	22.5625	6.20463	22.4334	19.6486
Biological replicates (Buffy Coats), measured in technical triplicates							CAR+KO pre sort	BC1	3	18.5554	22.4693	6.3091	22.4231	19.5713
Buffy Coat 1	BC1						NT post sort	BC1	1	17.7866	23.1206	6.82233	22.2156	19.7959
Buffy Coat 2	BC2						NT post sort	BC1	2	17.7235	23.0777	6.98539	22.351	19.9391
Buffy Coat 3	BC3						NT post sort	BC1	3	17.7555	23.0405	6.87995	22.3404	19.8671
Buffy Coat 4	BC4						KO post sort	BC1	1	17.8191	23.5951	7.26596	23.0277	20.9141
Buffy Coat 5	BC5						KO post sort	BC1	2	17.7915	23.5974	7.34954	22.9805	20.9187
							KO post sort	BC1	3	17.8574	23.5183	7.36917	22.9552	20.9578
							CAR post sort	BC1	1	17.2511	22.9422	6.47846	21.8501	20.0268
for first delta Cq: arithmetic mean of 18S, RPII, G6PD were used as reference genes							CAR post sort	BC1	2	17.4111	22.8397	6.62243	21.8972	20.1678
for second delta Cq: corresponding pre-sort sample were used as a reference							CAR post sort	BC1	3	17.486	22.9069	6.63418	21.9265	20.0781
							CAR+KO post sort	BC1	1	19.0736	24.2701	8.36511	23.4899	21.3168
							CAR+KO post sort	BC1	2	19.1165	24.3179	8.19569	23.6047	21.2169
							CAR+KO post sort	BC1	3	19.0179	24.2578	8.28373	23.6557	21.3225
							NT pre sort	BC2	1	18.5289	22.9725	6.85848	21.8689	19.6056
							NT pre sort	BC2	2	18.4246	22.9714	6.80761	21.936	19.7071
							NT pre sort	BC2	3	18.4879	22.9762	6.74178	21.9112	19.6748
							KO pre sort	BC2	1	18.7315	22.9177	6.97993	22.0128	19.938
							KO pre sort	BC2	2	18.8166	22.9122	7.09662	22.0363	19.9298
							KO pre sort	BC2	3	18.6757	22.8673	7.0065	21.9917	19.9694
							CAR pre sort	BC2	1	20.3964	23.7774	7.60681	23.1981	20.7928
							CAR pre sort	BC2	2	20.4295	23.7385	7.55939	23.2099	20.7834
							CAR pre sort	BC2	3	20.3983	23.6753	7.57195	23.2248	20.8411
							CAR+KO pre sort	BC2	1	19.7108	23.1735	7.19141	22.7686	20.3792
							CAR+KO pre sort	BC2	2	19.697	23.1774	7.12341	22.846	20.3336
							CAR+KO pre sort	BC2	3	19.6345	23.1629	7.25582	22.8022	20.2886
							NT post sort	BC2	1	18.4156	22.9341	7.00015	21.8873	19.6615
							NT post sort	BC2	2	18.4408	22.9104	6.90313	22.0529	19.8404
							NT post sort	BC2	3	18.387	22.8668	7.14333	21.9431	19.8655
							KO post sort	BC2	1	18.8077	23.0585	6.86519	22.0561	20.575
							KO post sort	BC2	2	18.8817	23.0248	7.25608	22.0496	20.4113
							KO post sort	BC2	3	18.5171	22.8973	7.06166	21.9867	20.394
							CAR post sort	BC2	1	19.0548	23.1484	7.36796	22.5997	20.689
							CAR post sort	BC2	2	19.0145	23.2114	7.4006	22.548	20.74
							CAR post sort	BC2	3	19.0016	23.225	7.37642	22.5139	20.6951
							CAR+KO post sort	BC2	1	18.4729	23.0354	7.32071	22.4929	20.5691
							CAR+KO post sort	BC2	2	18.3999	23.0059	7.33754	22.5565	20.5762
							CAR+KO post sort	BC2	3	18.4244	22.9951	7.31588	22.5542	20.5583
							NT pre sort	BC3	1	17.6212	21.9886	6.26466	21.506	19.6687
							NT pre sort	BC3	2	17.3762	21.8977	6.19776	21.3515	19.4206
							NT pre sort	BC3	3	17.4299	21.9268	6.19834	21.3914	19.4207
							KO pre sort	BC3	1	17.6693	21.4749	6.87839	21.3842	19.2103
							KO pre sort	BC3	2	17.6056	21.565	6.9481	21.3826	19.36
							KO pre sort	BC3	3	17.6425	21.7489	7.0683	21.3228	19.3094
							CAR pre sort	BC3	1	17.7627	21.8889	6.18389	21.1166	19.2824
							CAR pre sort	BC3	2	17.6443	21.9411	6.00416	21.1752	19.1959
							CAR pre sort	BC3	3	17.5956	21.8181	6.11386	21.2875	19.2948
							CAR+KO pre sort	BC3	1	17.464	21.5515	6.50504	21.2827	19.0552
							CAR+KO pre sort	BC3	2	17.4926	21.5495	6.62767	21.2545	19.0148
							CAR+KO pre sort	BC3	3	17.4695	21.6134	6.69739	21.181	19.1389
							NT post sort	BC3	1	17.117	21.7136	6.61902	20.5557	19.4389
							NT post sort	BC3	2	17.0323	21.6907	6.46887	20.4491	19.4915
							NT post sort	BC3	3	16.9453	21.5866	6.66322	20.5623	19.6774
							KO post sort	BC3	1	17.0129	21.4191	7.62323	21.3266	19.8163
							KO post sort	BC3	2	16.8957	21.9957	7.63406	21.3651	19.7506
							KO post sort	BC3	3	16.9852	21.7908	7.61556	21.2073	19.65
							CAR post sort	BC3	1	16.8958	21.7795	6.63796	20.8458	19.6416
							CAR post sort	BC3	2	16.7577	21.7822	6.57607	20.7724	19.7139
							CAR post sort	BC3	3	16.694	21.8242	6.57159	20.9066	19.7319
							CAR+KO post sort	BC3	1	16.0611	21.5721	6.39102	20.8423	19.0012
							CAR+KO post sort	BC3	2	16.1952	21.4993	6.52241	20.8062	18.9712
							CAR+KO post sort	BC3	3	15.9271	21.5302	6.51821	20.8354	18.9996
							NT pre sort	BC4	1	22.1853	24.7518	8.42601	24.314	22.1693
							NT pre sort	BC4	2	22.0613	24.9639	8.29032	24.4466	22.4853
							NT pre sort	BC4	3	22.0725	25.1725	8.17672	24.5417	22.4494
							KO pre sort	BC4	1	22.2079	24.7962	7.78604	24.0652	22.066
							KO pre sort	BC4	2	22.309	24.9303	7.76097	24.1987	21.9762
							KO pre sort	BC4	3	22.2146	25.0862	7.58312	24.1961	22.1777
							CAR pre sort	BC4	1	22.2132	25.0883	7.31903	24.7457	23.0995
							CAR pre sort	BC4	2	22.2787	25.2026	7.38753	24.701	22.8951
							CAR pre sort	BC4	3	22.3739	25.2241	7.26618	24.9872	22.8163
							CAR+KO pre sort	BC4	1	22.4117	24.8723	8.13293	24.6767	21.7117
							CAR+KO pre sort	BC4	2	22.565	25.0618	8.8792	23.9936	21.8739
							CAR+KO pre sort	BC4	3	22.5881	25.2288	8.29028	24.1477	21.7791
							NT post sort	BC4	1	22.1008	26.4449	7.80146	26.6926	23.8952
							NT post sort	BC4	2	22.2021	26.431	7.81487	26.6764	24.0485
							NT post sort	BC4	3	21.8068	26.5032	7.95229	26.7191	24.1099
							KO post sort	BC4	1	23.3543	25.7766	7.41806	26.6729	23.8928
							KO post sort	BC4	2	23.0303	26.1289	7.98395	26.9315	24.1511
							KO post sort	BC4	3	23.0697	26.1648	8.06791	26.9085	24.1343
							CAR post sort	BC4	1	21.8978	25.8532	7.24743	26.1751	23.8029
							CAR post sort	BC4	2	21.7917	25.8427	7.25254	26.2426	23.8567
							CAR post sort	BC4	3	21.9356	25.8574	7.6604	26.2623	23.871
							CAR+KO post sort	BC4	1	22.0161	25.9908	7.42477	26.3934	24.4477
							CAR+KO post sort	BC4	2	22.0978	26.0712	7.35618	26.2886	23.7687
							CAR+KO post sort	BC4	3	22.2067	26.1977	7.72594	26.363	23.7189
							NT pre sort	BC5	1	22.6422	25.2933	7.83976	25.7236	23.6925
							NT pre sort	BC5	2	22.763	25.8732	8.07301	25.8225	23.6995
							NT pre sort	BC5	3	22.835	25.508	8.04639	25.9094	23.5582
							KO pre sort	BC5	1	21.4458	24.9423	7.06221	24.8214	22.6154
							KO pre sort	BC5	2	21.5328	25.0006	7.10032	24.8632	22.6007
							KO pre sort	BC5	3	21.5204	25.074	7.11588	24.9899	22.5379
							CAR pre sort	BC5	1	22.6895	26.4344	8.08688	25.7481	23.7215
							CAR pre sort	BC5	2	22.7948	26.39	8.35084	25.7714	23.87
							CAR pre sort	BC5	3	22.6529	26.3769	8.34539	25.8815	23.6063
							CAR+KO pre sort	BC5	1	21.179	25.2168	6.09093	24.5628	22.4638
							CAR+KO pre sort	BC5	2	21.2352	25.1711	6.04671	24.5358	22.9499
							CAR+KO pre sort	BC5	3	21.352	25.8707	6.17347	24.5921	22.4506
							NT post sort	BC5	1	22.6545	26.7476	6.4148	26.3299	24.3249
							NT post sort	BC5	2	22.7971	26.7508	6.14574	26.267	24.435
							NT post sort	BC5	3	22.7383	26.7911	6.56175	26.2544	24.0361
							KO post sort	BC5	1	22.6601	26.7339	7.52888	27.5572	25.272
							KO post sort	BC5	2	22.791	26.6668	7.81659	27.5305	24.9055
							KO post sort	BC5	3	22.8049	26.923	7.81805	27.5349	25.1974
							CAR post sort	BC5	1	20.9399	25.9755	4.87071	27.2482	24.7497
							CAR post sort	BC5	2	21.0187	26.081	6.37051	27.1557	24.999
							CAR post sort	BC5	3	20.9966	26.0678	6.64762	27.2725	24.7946
							CAR+KO post sort	BC5	1	20.9773	26.5131	7.0065	26.7352	25.1505
							CAR+KO post sort	BC5	2	20.7703	26.5256	6.96411	26.8639	24.3692
							CAR+KO post sort	BC5	3	20.6708	26.3814	6.95576	26.6915	24.1082
[truncated: 19 more columns]

## Sheet: Figure 5
	Source data file
	Figure 5a
Biorender workflow
	Figure 5b
Coefficient of variation/proteins (HLA-E)
	prot	A0A096LPI6	A0A0A6YYC8;I3L1I5	B4DLN1	E9PSI1	F8W031	H0YIV9	H3BN98	H7C417	K7EQG2	M0QYT0	M0R150	P01593;P01594;P01599;P01600;P01607;P01608;P01609;P01610;P80362	Q6ZSR9	R4GMS1;R4GNH7	Q9NVA2	O60613	Q5VT66	Q8WYJ6	Q15019	Q99719	Q14141	Q16181	Q92599	Q9UHD8	P04217	P01023	Q9NRG9	Q6PD74	Q2M2I8	Q9H7C9	Q13685	Q9Y312	P49588	Q5JTZ9	Q9BTE6	Q9NRN7	Q9NY61	P80404	Q9NRK6	O75027	Q9NUT2	P33527	O15439	P33897	P28288	P61221	Q8NE71	Q9UG63
	cv	1.65341	5.78606	2.42851	2.74672	1.405	4.53278	1.3708	4.19239	4.07987	1.06229	2.44458	7.68191	4.91139	2.41465	2.02614	2.35187	8.93974	5.78117	1.5309	17.9495	1.66233	2.32196	6.31343	4.1131	18.6932	22.8489	2.12825	2.12538	3.01152	2.7641	2.47926	10.1064	2.06847	2.49469	11.1932	2.0952	4.01903	8.8228	5.54467	2.04419	2.57096	3.44116	6.31273	6.37279	2.8767	1.31729	1.08527	3.42284
	Figure 5c
PC2 (9% explained variance)/PC1 (10% explained variance)
	ID	F103	F65	F59	F94	F101	F104	F105	F108	F110	F102	F29	F112	F115	F116	F123	F124	F125	F128	F130	F19	F32	F135	F136	F27	F35	F106	F36	F14	F119	F7	F41	F39	F111	F117	F120	F121	F126	F127	F38	F131	F133	F137	F138	F143	F144	F145	F146	F113
	PC1	-10.0602	-38.6551	5.84756	-11.2513	19.154	-11.1844	-6.88135	-13.7845	25.6495	35.8748	-28.8957	29.7584	36.2907	35.2802	-19.3749	-8.77494	-3.42081	-17.7971	44.6154	1.57896	11.8546	2.53525	17.1151	36.3775	30.9336	-2.33142	35.4231	-14.8149	15.3037	-23.3414	19.2107	-1.4638	2.00714	-32.935	-14.1016	25.6758	-29.7537	-8.98881	-2.24313	39.5936	-9.61369	20.7516	-8.05381	-15.9769	10.2216	-9.13767	17.8151	8.02936
	PC2	-14.6902	5.2066	-26.5292	-51.3196	-34.1235	-25.7602	-4.01472	-22.5492	-7.97097	-7.03231	9.31539	-10.8411	-14.9615	-4.42926	-24.0983	1.3613	8.83605	-18.2498	25.9314	-7.61209	-18.0505	-12.4684	16.583	-12.5012	-7.8273	-14.9601	12.2191	-1.72762	-16.1993	-5.97974	-5.37377	-27.4626	10.6353	31.452	7.74854	-13.6412	49.7897	-5.19564	3.04292	34.7561	-10.233	-8.30642	-23.6303	-10.8393	-12.3632	25.6345	-12.5218	-29.0668
	Figure 5d
Heatmap of adjusted -values from a non-parametric Kruska-Wallis test comparing HLA-E intensity over categories: de novo AML (de novo vs. secondary vs. therapy-related, adj. p-value = 1.0), NPM1 (mutated vs. wild type, adj. p-value = 1.0), FLT3 (ITD vs. TKD vs. wild type, adj. p-value = 1.0), FAB (MO to M7, adj. p-value = 1.0), Age group (<50 vs. 50-65 vs. >65, adj. p-value = 1.0), ELN 2017 (favor…
	HLA_E	Sex	Age_group	Precursor_fac	FAB	NPM1	FLT3	ELN2017
	20.2757	m	50-65	de novo	M2	WT	WT	Adverse
	19.5326	m	>65	sAML	M2	WT	WT	Intermediate
	19.1629	m	<50	de novo	M4Eo	WT	WT	Favorable
	20.9745	m	50-65	de novo	M1	Mut	WT	Favorable
	20.2526	m	<50	de novo	M4	WT	WT	Intermediate
	19.6451	w	<50	de novo	M4Eo	WT	WT	Favorable
	20.2813	m	50-65	de novo	M2	Mut	WT	Intermediate
	19.8966	m	>65	de novo	M2	WT	WT	Intermediate
	18.66	w	>65	de novo	M2	WT	WT	Intermediate
	19.0469	m	<50	de novo	M2	Mut	ITD	Intermediate
	20.0948	m	50-65	sAML	M2	WT	WT	Adverse
	21.3665	m	50-65	de novo	M1	WT	WT	Adverse
	18.7541	m	50-65	sAML	M0	WT	WT	Intermediate
	17.4802	m	50-65	de novo	M2	Mut	ITD	Intermediate
	19.8014	w	>65	de novo	M4	WT	WT	Intermediate
	20.1849	m	50-65	de novo	M2	Mut	WT	Adverse
	20.2357	m	50-65	de novo	M2	Mut	WT	Favorable
	19.7847	m	>65	de novo	M4	WT	WT	Intermediate
	19.1026	m	50-65	de novo	M1	Mut	ITD	Intermediate
	19.8016	m	>65	de novo	M4	Mut	WT	Favorable
	19.5209	m	>65	de novo	M1	WT	WT	Intermediate
	21.3734	w	>65	de novo	M4	WT	ITD	Intermediate
	19.4141	w	>65	de novo	M5	WT	WT	Intermediate
	20.0073	w	50-65	de novo	M1	Mut	ITD	Intermediate
	20.2798	w	50-65	tAML	M2	WT	WT	Favorable
	19.1741	m	<50	de novo	M4	WT	WT	Intermediate
	19.7671	w	<50	de novo	M2	Mut	ITD	Intermediate
	20.1043	m	>65	sAML	M2	WT	WT	Adverse
	17.8881	w	50-65	de novo	M0	WT	WT	Adverse
	19.1848	m	50-65	de novo	M1	WT	WT	Intermediate
	18.6899	m	50-65	tAML	M1	WT	WT	Intermediate
	17.204	w	<50	de novo	M4	Mut	WT	Favorable
	22.0615	w	<50	de novo	M2	WT	WT	Favorable
	21.8939	m	>65	de novo	M4	Mut	ITD	Intermediate
	18.3284	m	>65	de novo	M2	WT	WT	Intermediate
	18.6046	m	50-65	de novo	M1	Mut	ITD	Intermediate
	20.9628	w	>65	de novo	M4	WT	WT	Favorable
	20.3863	m	>65	sAML	M2	WT	WT	Intermediate
	18.657	w	50-65	sAML	M2	WT	WT	Adverse
	17.0614	w	>65	de novo	M1	Mut	WT	Favorable
	18.7079	m	>65	de novo	M4	WT	ITD	Adverse
	17.0904	m	50-65	de novo	M2	WT	WT	Intermediate
	18.288	w	50-65	de novo	M4Eo	WT	WT	Favorable
	17.7801	w	50-65	de novo	M0	WT	WT	Intermediate
	18.6104	m	50-65	de novo	M4Eo	WT	WT	Favorable
	18.7615	m	<50	de novo	M1	WT	WT	Intermediate
	19.3931	m	<50	de novo	M1	WT	WT	Intermediate
	20.8243	m	>65	de novo	M5a	WT	WT	Intermediate
	19.0057	m	<50	de novo	M1	WT	ITD	Adverse
	19.6859	w	50-65	de novo	M0	Mut	ITD	Intermediate
	17.2178	w	50-65	sAML	M4	WT	ITD	Adverse
	20.2763	m	50-65	de novo	M4	WT	ITD	Intermediate
	19.8896	w	50-65	sAML	M2	Mut	WT	Favorable
	17.3917	w	<50	de novo	M4	WT	WT	Intermediate
	17.9505	m	<50	de novo	M2	WT	ITD	Intermediate
	18.2299	w	<50	de novo	M2	Mut	WT	Favorable
	19.3994	m	50-65	de novo	M2	WT	ITD	Intermediate
	15.7059	m	50-65	de novo	M2	WT	WT	Intermediate
	18.8887	w	>65	sAML	M4	WT	WT	Intermediate
	17.3461	w	<50	de novo	M4	Mut	WT	Favorable
	16.7531	w	50-65	de novo	M4	Mut	WT	Favorable
	16.2103	m	50-65	sAML	M2	WT	WT	Intermediate
	15.8197	w	<50	de novo	M2	Mut	WT	Favorable
	16.0627	w	>65	tAML	M1	WT	WT	Intermediate
	17.1285	m	50-65	de novo	M4	Mut	WT	Favorable
	18.6674	w	50-65	de novo	M2	WT	WT	Adverse
	16.0773	w	<50	de novo	M4Eo	WT	WT	Favorable
	15.7216	m	<50	de novo	M1	Mut	ITD	Favorable
	16.1182	m	50-65	de novo	M2	Mut	WT	Favorable
	17.7041	w	>65	de novo	M4	Mut	ITD	Intermediate
	19.5804	w	50-65	de novo	M0	WT	WT	Intermediate
	16.6374	w	<50	de novo	M2	WT	WT	Favorable
	18.9196	m	<50	de novo	M2	WT	ITD	Adverse
	16.8864	w	50-65	de novo	M2	WT	WT	Intermediate
	16.5144	w	>65	sAML	M2	WT	WT	Intermediate
	18.2108	m	>65	de novo	M1	Mut	WT	Favorable
	18.5242	m	<50	de novo	M5b	WT	WT	Intermediate
	20.3232	m	<50	de novo	M2	WT	WT	Favorable
	18.4505	m	50-65	de novo	M5b	WT	WT	Intermediate
	20.0153	m	>65	de novo	M4	WT	WT	Adverse
	20.0577	w	50-65	de novo	M4	Mut	WT	Favorable
	16.4589	w	>65	de novo	M0	WT	ITD	Intermediate
	19.1829	w	50-65	sAML	M1	WT	WT	Adverse
	18.2804	m	50-65	de novo	M1	WT	WT	Intermediate
	18.9438	m	50-65	de novo	M1	WT	WT	Intermediate
	19.0671	m	>65	de novo	M1	WT	WT	Favorable
	18.8314	m	>65	sAML	M2	WT	WT	Intermediate
	17.4986	w	<50	de novo	M2	WT	WT	Adverse
	17.9935	w	>65	de novo	M1	WT	WT	Adverse
	18.4531	m	<50	de novo	M4	Mut	ITD	Intermediate
	17.9021	m	50-65	de novo	M2	WT	WT	Adverse
	16.0511	w	<50	de novo	M2	WT	WT	Intermediate
	17.324	m	50-65	de novo	M2	Mut	WT	Favorable
	20.4943	m	>65	de novo	M2	WT	WT	Intermediate
	20.12	m	<50	sAML	M1	WT	WT	Intermediate
	16.7012	m	>65	de novo	M4Eo	WT	WT	Intermediate
	19.4372	m	>65	de novo	M4Eo	WT	WT	Favorable
	20.0737	m	50-65	de novo	M2	WT	WT	Favorable
	19.1288	m	<50	de novo	M2	WT	WT	Intermediate
	19.4684	m	50-65	de novo	M4	Mut	WT	Favorable
	19.8107	m	<50	de novo	M4	WT	WT	Adverse
	20.4029	w	50-65	de novo	M1	WT	WT	Adverse
	18.2771	m	50-65	de novo	M4Eo	WT	WT	Favorable
	19.7922	m	<50	de novo	M4	Mut	ITD	Favorable
	19.7723	m	50-65	de novo	M4	Mut	ITD	Favorable
	18.8424	m	50-65	de novo	M4	WT	ITD	Adverse
	20.7103	m	<50	sAML	M2	WT	WT	Intermediate
	21.0818	m	50-65	de novo	M5b	Mut	WT	Favorable
	19.6167	w	>65	de novo	M2	Mut	ITD	Intermediate
	22.5224	m	<50	de novo	M2	WT	WT	Favorable
	20.5806	m	50-65	de novo	M1	WT	ITD	Intermediate
	20.9118	m	>65	tAML	M2	WT	WT	Intermediate
	20.9937	m	50-65	de novo	M2	WT	WT	Adverse
	18.6456	w	<50	tAML	M1	WT	WT	Intermediate
	21.1473	m	50-65	de novo	M5a	Mut	WT	Favorable
	19.7652	w	50-65	sAML	M0	WT	WT	Intermediate
	19.3659	w	<50	de novo	M4	Mut	ITD	Favorable
	19.2832	m	50-65	sAML	M1	WT	WT	Adverse
	19.792	w	<50	de novo	M2	WT	WT	Adverse
	22.775	w	>65	sAML	M2	WT	WT	Adverse
	21.2027	m	>65	de novo	M2	WT	WT	Intermediate
	20.1714	m	<50	sAML	M2	WT	WT	Adverse
	22.2363	m	50-65	sAML	M2	WT	WT	Adverse
	20.7732	w	<50	de novo	M2	WT	WT	Favorable
	20.2537	m	>65	de novo	M4	Mut	WT	Favorable
	21.752	w	<50	de novo	M2	WT	TKD	Favorable
	18.3781	w	<50	sAML	M2	WT	WT	Adverse
	20.0447	w	<50	de novo	M1	WT	TKD	Intermediate
	18.6584	w	<50	de novo	M4	WT	WT	Adverse
	18.6474	w	50-65	de novo	M2	Mut	ITD	Adverse
	18.8861	w	50-65	de novo	M5b	Mut	WT	Favorable
	18.445	w	>65	de novo	M4	Mut	TKD	Favorable
	17.3959	w	50-65	sAML	M2	WT	ITD	Adverse
	17.7802	w	>65	de novo	M0	Mut	WT	Favorable
	21.8436	w	>65	de novo	M4	Mut	WT	Favorable
	19.2934	w	50-65	de novo	M4	Mut	ITD	Intermediate
	17.7024	m	50-65	de novo	M1	Mut	ITD	Favorable
	20.7456	m	>65	de novo	M5b	WT	WT	Adverse
	20.325	w	>65	de novo	M4	Mut	TKD	Intermediate
	18.1477	m	>65	sAML	M2	WT	WT	Adverse
	18.5962	m	>65	de novo	M5b	Mut	ITD	Intermediate
	21.7778	w	50-65	sAML	M2	WT	WT	Intermediate
	18.8939	m	<50	de novo	M4Eo	WT	WT	Favorable
	21.1922	m	>65	de novo	M2	WT	WT	Adverse
	19.5379	w	50-65	de novo	M5b	WT	WT	Intermediate
	20.0716	w	50-65	de novo	M2	WT	WT	Favorable
	17.8595	m	>65	de novo	M5	WT	WT	Adverse
	20.4087	w	50-65	de novo	M5	Mut	ITD	Intermediate
	18.3755	m	>65	sAML	M4	WT	WT	Intermediate
	20.9739	m	<50	de novo	M4Eo	WT	WT	Favorable
	19.1284	m	50-65	de novo	M4	WT	WT	Favorable
	19.0997	m	<50	de novo	M4	WT	WT	Intermediate
	19.686	w	>65	sAML	M4	WT	WT	Intermediate
	19.8793	w	<50	de novo	M4	Mut	ITD	Intermediate
	20.6787	w	50-65	de novo	M4	Mut	ITD	Intermediate
	20.6394	m	<50	de novo	M2	Mut	WT	Favorable
	19.734	m	>65	tAML	M4	WT	WT	Intermediate
	20.7591	m	<50	de novo	M2	WT	WT	Intermediate
	18.2323	m	>65	de novo	M5	Mut	WT	Favorable
	18.7624	m	50-65	sAML	M6	WT	WT	Intermediate
	20.3342	w	>65	sAML	M4	Mut	WT	Favorable
	20.474	m	50-65	de novo	M2	Mut	WT	Favorable
	20.46	w	>65	de novo	M4	WT	ITD	Adverse
	21.5474	m	50-65	de novo	M4	Mut	WT	Favorable
	19.517	m	50-65	de novo	M1	Mut	ITD	Intermediate
	20.356	m	50-65	de novo	M1	WT	TKD	Intermediate
	21.3495	m	50-65	de novo	M1	WT	WT	Intermediate
	21.4562	m	>65	de novo	M4	WT	ITD	Adverse
	20.7977	m	<50	tAML	M2	WT	WT	Intermediate
		m	50-65	de novo	M2	WT	WT	Favorable
		w	>65	de novo	M4	Mut	TKD	Favorable
		m	50-65	de novo	M4	WT	TKD	Intermediate
		w	50-65	de novo	M4Eo	WT	WT	Favorable
		w	50-65	de novo	M1	Mut	WT	Intermediate
		m	50-65	sAML	M2	WT	WT	Intermediate
		w	>65	de novo	M1	WT	WT	Intermediate
		m	50-65	de novo	M2	WT	ITD	Intermediate
	Figure 5f-g
AML patient cell lysis [%] (normalized)
	Pat #1
	E:T	NT-NK		KLRC1ko-NK		CAR33-NK		CAR33-KLRC1ko-NK
	1:2	4.19355	6.6129	9.27419	11.9355	15.3226	14.1129	21.6129	17.0161
	2:1	1.29032	-0.8871	18.9516	24.0323	22.3387	24.0323	29.1129	33.2258
	1:2	10.7258	11.4516	22.8226	28.629	15.8064	22.5806	47.5	49.6774
	2:1	28.871	28.871	33.2258	28.629	41.9355	47.0161	72.1774	72.1774
	Pat #2
	E:T	NT-NK		KLRC1ko-NK		CAR33-NK		CAR33-KLRC1ko-NK
	1:2	8.89167	5.51033	13.0244	13.7758	-2.19161	1.18973	3.06825	4.75892
	2:1	-0.50094	11.8973	25.6105	29.7433	5.69818	3.81966	23.1684	19.4114
	1:2	3.44396	6.63744	16.7815	15.6544	2.31684	10.0188	16.4058	17.7207
	2:1	16.2179	11.1459	42.1415	44.9593	25.4227	28.0526	47.5892	52.0977
	Pat #3
	E:T	NT-NK		KLRC1ko-NK		CAR33-NK		CAR33-KLRC1ko-NK
	1:2	-1.18427	-0.90005	-2.32117	0.52108	5.49503	4.50024	12.1743	10.0426
	2:1	-0.75793	-1.04216	-0.3316	0.947418	11.4638	12.6007	23.5433	21.2695
	1:2	1.94221	1.23164	3.64756	4.64235	12.4586	11.0374	22.5486	22.9749
	2:1	5.92136	6.3477	14.5902	14.4481	22.1222	22.8328	36.0493	37.1862
	Pat #4
	E:T	NT-NK		KLRC1ko-NK		CAR33-NK		CAR33-KLRC1ko-NK
	1:2	14.6727	14.8984	27.7652	28.2167	22.3476	20.0903	41.0835	42.6637
	2:1	18.0587	20.7675	31.1512	32.2799	29.3454	34.9887	52.3702	56.4334
	1:2	28.6682	32.9571	48.7585	33.1828	38.3747	38.149	54.4018	68.1716
	2:1	36.5688	36.7946	63.2054	62.3025	59.5937	57.5621	81.4898	80.3612
	Pat #5
	E:T	NT-NK		KLRC1ko-NK		CAR33-NK		CAR33-KLRC1ko-NK
	1:2	5.78512	7.85124	19.8347	20.0413	8.8843	9.09091	22.5207	19.6281
	2:1	11.9835	12.8099	28.0992	28.5124	16.7355	20.4546	36.9835	35.7438
	1:2	9.29752	13.4298	23.5537	23.7603	25.6198	26.8595	39.4628	38.0165
	2:1	21.9008	21.0744	33.2645	32.8512	42.7686	42.9752	56.8182	56.405
	Pat #6
	E:T	NT-NK		KLRC1ko-NK		CAR33-NK		CAR33-KLRC1ko-NK
	1:2	0.838926	7.63423	17.4497	15.4362	13.9262	11.6611	23.4899	26.0067
	2:1	14.1778	14.9329	33.557	39.849	22.2315	24.245	38.0872	38.0872
	1:2	24.7483	18.2047	32.802	34.0604	27.0134	21.7282	45.1342	40.8557
	2:1	45.6376	49.1611	59.9832	57.9698	53.6913	52.4329	70.5537	72.3154
	Pat #7
	E:T	NT-NK		KLRC1ko-NK		CAR33-NK		CAR33-KLRC1ko-NK
	1:2	4.97646	6.99395	8.40619	12.6429	6.99395	8.00269	11.4324	11.2307
	2:1	9.01143	7.80094	20.5111	21.1163	10.2219	9.81843	19.3006	21.9233
	1:2	14.0551	15.6691	20.9146	21.1163	19.3006	18.0901	26.5635	27.5723
	2:1	25.9583	31.2038	40.6859	36.4492	35.037	35.6422	53.7996	57.0276
	Pat #8
	E:T	NT-NK		KLRC1ko-NK		CAR33-NK		CAR33-KLRC1ko-NK
	1:2	7.8	9.1	26.2	24.2	23.3	24.7	33.9	34.2
	2:1	17.2	19.8	41.5	37.8	42.3	41.9	55.5	55.3
	1:2	-0.3	1.3	13.1	11	11.6	11.5	25.5	27.5
	2:1	7.2	4.9	23.7	24.8	28.9	30.2	44.6	42.7
	Pat #9
	E:T	NT-NK		KLRC1ko-NK		CAR33-NK		CAR33-KLRC1ko-NK
	1:2	6.87	6.87	19.67	20.27	16.97	16.37	23.17	25.37
	2:1	14.47	14.57	31.17	30.47	27.47	30.17	37.67	41.57
	1:2	-0.43	-0.53	5.97	7.67	4.67	3.07	12.87	13.37
	2:1	2.77	2.47	16.87	16.37	10.97	10.37	22.27	23.27
	Pat #10
	E:T	NT-NK		KLRC1ko-NK		CAR33-NK		CAR33-KLRC1ko-NK
	1:2	22.2	21.9	25.3	23.5	49.7	53.9	40.3	39.2
	2:1	40.4	42	55.6	54.2	77.4	77.3	63.5	63.7
	1:2	41.2	44		40.1	47.3	43.9		51.7
	2:1	67.5	65.1	67.2	66.1	78.5	76.7	85.1	85.6
[truncated: 5,000 more columns]

## Sheet: Figure 6
	Source data file
	Figure 6a
Biorender workflow
	Figure 6b-h
	All sequencing data concerning CITE-seq experiments has been deposited in the NCBI GEO repository under accession number GSE221552.
	All code used to analyse CITE-seq data is available in the following github repository: https://github.com/AGImkeller/CD33_NK_cells_2022
	Figure 6i
INF-γ [pg/ml]
4h	E:T	AML			NT			KLRC1ko			CAR33			CAR33-KLRC1ko
	1:1	1.7	0	0	13.6	33.4	17.8	16.1	34.3	40.9	157.2	58.4	52.2	175.9	82.8	170.5
	Figure 6j
CD69 - MFI		NT	NT+AML	KO	KO+AML	CAR	CAR+AML	CAR-KO	CAR-KO+AML
		1451	1101	1325	1488	1646	1734	1878	2122
		3319	3750	3023	3990	2994	4221	2341	3769
		1589	2576	1864	3031	1601	2973	1585	3121
DNAM1 - MFI		NT	NT+AML	KO	KO+AML	CAR	CAR+AML	CAR-KO	CAR-KO+AML
		619	648	643	712	948	1009	1112	1271
		1070	1379	899	1221	1149	1439	968	1517
		1238	1316	1019	1416	1245	1482	1372	1415
NKG2D - MFI		NT	NT+AML	KO	KO+AML	CAR	CAR+AML	CAR-KO	CAR-KO+AML
		547	594	568	632	924	1099	1087	1252
		1015	1308	856	1162	1120	1401	952	1478
		1220	1286	998	1369	1235	1473	1358	1388
PD-1 positive cells [%]		NT	NT+AML	KO	KO+AML	CAR	CAR+AML	CAR-KO	CAR-KO+AML
		5.81	5.05	6.02	6.94	7.54	6.22	8.57	7.67
		12.5	17.7	8.85	12.7	11.1	14.8	5.82	9.63
		8.4	15.6	7.4	15.8	14.3	22.3	15.5	26
TIM3 positive cells [%]		NT	NT+AML	KO	KO+AML	CAR	CAR+AML	CAR-KO	CAR-KO+AML
		96.7	93	96	97.7	94.2	97.1	94.9	95.9
		96.2	98.2	96	98.4	95	97.8	96.4	97.7
		98.4	98.7	97.8	97.6	97.3	98.6	97.4	97.6
TIGIT positive cells [%]		NT	NT+AML	KO	KO+AML	CAR	CAR+AML	CAR-KO	CAR-KO+AML
		41.8	34.3	32.1	38.4	46	52.3	32.6	47.8
		46.7	48.2	39.8	44	36.1	52.2	42.7	61.9
		41.9	46.2	42.2	47.9	47.4	55.5	49	60.7

## Sheet: Figure 7
	Source data file
	Figure 7a
Biorender workflow
	Figure 7b
BLI images
	Figure 7c
Total flux [p/s]		UT						NT-NK				KLRC1ko-NK									CAR33-NK						CAR33-KLRC1ko-NK
	Day 9	46570000	42670000	640400000	412900000	165500000	283800000	28500000	43610000	215500000	113100000	11500000	5180000	1879000	46510000	23280000	13470000	12760000	7168000	50680000	3692000	4799000	1539000	9280000	13480000	28710000	1095000	1279000	661800	1060000	469400	452100	2165000	2781000	1630000
		UT						NT-NK				KLRC1ko-NK									CAR33-NK						CAR33-KLRC1ko-NK
	Day 14	307100000	289700000	956900000	852200000	1331000000	283800000	356900000	334100000	1096000000	1017000000	63310000	40360000	12160000	155800000	174300000	86760000	100600000	48150000	235800000	23400000	22630000	3425000	69720000	94780000	246600000	3529000	5891000	3160000	1220000	1460000	26370000	116300000	24280000	29290000
		UT						NT-NK				KLRC1ko-NK									CAR33-NK						CAR33-KLRC1ko-NK
	Day 17		635500000		109900000			308800000	402200000	187800000	497800000	359100000	251300000	261300000	353800000	316600000	59880000	330400000	39210000	610300000	33480000	93220000	37000000	235300000	248300000		9466000	10960000	4941000	7225000	1634000	2636000	67870000	58140000	47120000
	Figure 7d
Probability of		Time (days)	UT	NT	CAR	KO	CAR KO
Survival [%]	UT1	21	1
	UT2	22	1
	UT3	24	1
	UT4	24	1
	UT5	25	1
	UT6	27	1
	NT1	22		1
	NT2	22		1
	NT3	29		1
	NT4	30		1
	CAR1	19			1
	CAR2	23			1
	CAR3	29			1
	CAR4	29			1
	KO1	21				1
	KO2	26				1
	KO3	27				1
	KO4	28				1
	KO5	28				1
	KO6	30				1
	KO7	30				1
	CK1	28					1
	CK2	30					1
	CK3	31					1
	CK4	31					1
	CK5	31					1
	CK6	32					1
	CK7	36					1
	Figure 7e
Biorender workflow
	Figure 7f
BLI images
	Figure 7g
Total flux [p/s]
	Day 17	UT		NT-NK				KLRC1ko-NK			CAR33-NK				CAR33-KLRC1ko-NK
		327600000	218800000	99740000	9197000	28860000	341800000	31470000	115100000	21670000	72910000	48230000	28220000	79960000	7752000	7006000	895900	13570000
	Figure 7h
Biorender workflow
	Figure 7i
Probability of
Survival [%]		Time (days)	BM - UT (n=2)	BM - NT (n=5)	BM - KO (n=6)	BM - CAR (n=6)	BM - CAR KO (n=5)
	UT1	21	1
	UT2	22	1
	UT3	24	1
	NT1	34		1
	NT2	34		1
	NT3	37		1
	KO1	33			1
	KO2	39			1
	KO3	45			1
	KO4	49			1
	KO5	56			1
	KO6	112			0
	CAR1	45				1
	CAR2	45				1
	CAR3	45				1
	CAR4	47				1
	CAR5	70				1
	CAR6	54				1
	CK1	118					0
	CK2	118					0
	CK3	118					0
	CK4	112					0
	CK5	112					0
	Figure 7j
Confocal microscopy analysis of GFP+ AML cells in BM histology.

## Sheet: Suppl Figure 1
	Source data file
	Supplemental Figure 1a
FACS plots
	Supplemental Figure 1b
Original gel, corresponding to Figure 1e and Supp. Fig. 1b
	Supplemental Figure 1b
		Donor A	Donor B	Donor C
	modified reads	105361	84848	107169
	unmodified reads	3419	256	942
	Supplemental Figure 1b

## Sheet: Suppl Figure 2
	Source data file
	Supplemental Figure 2a
Workflow
	Supplemental Figure 1b-c
FACS plots

## Sheet: Suppl Figure 3
	Source data file
	Supplemental Figure 3a-d
	All sequencing data concerning CITE-seq experiments has been deposited in the NCBI GEO repository under accession number GSE221552.
	All code used to analyse CITE-seq data is available in the following github repository: https://github.com/AGImkeller/CD33_NK_cells_2022

[truncated: 5 more sheets: Suppl Figure 4, Suppl Figure 5, Suppl Figure 6, Suppl Figure 7, Suppl Figure 8]
